# Supplementary material for: Synchrotron-Based Fourier-Transform Infrared Micro-Spectroscopy of Cerebrospinal Fluid from Amyotrophic Lateral Sclerosis Patients Reveals a Unique Biomolecular Profile
Source: Cells. 2023 May 23;12(11):1451. doi: 10.3390/cells12111451 (PMC10253168; doi:10.3390/cells12111451)
Supplement: Supplementary file 1 [file cells-12-01451-s001.zip]

Archive with 1 entries (1 files):
- cells-2312631-supplementary.pdf
